# Supplementary material for: Identification of miRNA from Porphyra yezoensis by High-Throughput Sequencing and Bioinformatics Analysis
Source: PLoS One. 2010 May 19;5(5):e10698. doi: 10.1371/journal.pone.0010698 (PMC2873431; doi:10.1371/journal.pone.0010698)
Supplement: Table S1 — The putative miRNA families represented in P. yezoensis miRNA pool (0.05 MB XLS) [file pone.0010698.s001.xls]

## Sheet: Sheet1
miRNA_name	Count	Sequence
miR157	707	TGACAGAAGCAGTAGAAAGCA
miR528	1732	TGAAGGGGATGCTAGAAGGAG
miR171	816	TCTTGGACGGTTCAATGATGA
miR1161	1884	TACCGGACGGTCTACAACAGC
miR535	1047	TGAACCGAGGAGAGCAAGCT
miR1026	164	TGAGAGAGACTTGAGACGCAG
miR164	276	TAGAGAGAGCATGGTACGTCA
miR319	365	TCGGACTGCAGGGAGCATCGC
miR166	360	CCGGACCGGCATCACCCCG
miR918	3709	TCTGAAGCGGGACATCTGGC
miR1163	251	ACGGGCGCCAGGACGCAGC
miR156	80	TGCCGGAAGAGAGAGACACAC
miR1172	159	TGATCGTAGACGCAGTGAG
miR2092	71	GAACTGAGGTCGTGTTTAT
miR1160	160	TGGCAAGGAACTGAGCGGCAT
miR2094	262	TGGAGCTGTGGCATCCATCG
miR907	297	TCTTCTGTGAGACCGTCGAGC
miR169	57	TGAGCGAACGAGGACTTGCCA
miR1077	248	TGGGATGGACGTATCGCC
miR1216	275	GATGGGACGAGCTTGTATC
miR1145	44	TGGCGATTGACCTGTCGGCGC
miR419	1297	TGGATGAGGATGACGAGTAT
miR1427	146	TACGGAACCGTGGGGGCC
miR408	153	TGTACTCCTCGTCCTGGCT
miR1221	139	TGGGATGGTGTCAGGGTCTA
miR529	97	TCGACGAGAAAGAGCACGCCC
miR161	44	TGACAGTGATCGTCGGGGT
miR913	170	TGCACACTGCGCTCGTGG
miR832	384	TGCTTGGACGGGGATCGCAAA
miR893	194	CTTGGGCCTGTGCTGGCGAC
miR1149	129	TGACGTCGACATGGAGGGC
miR780	133	TCTGCAACGTTGAGCAGGCT
miR1144	418	TGAACCGGGACACGCAGG
miR951	60	TTGTTCTTGACGTTGGACGCC
miR1433	34	TGGCAAGCCGTCGGCTACCC
miR902	1691	TGAGGGTCTGCATAGAGC
miR399	72	TGCCGAAGGAGGAGCTGCTTG
miR1162	477	CGGCTTAATTTGACTCAACACG
miR1318	1301	TCGAGGACGACGATGCACCGAC
miR1846	449	TACTCCGGCGAGCAGGGATGG
miR414	452	TCATTCCAGTCATCGTCGTCC
miR1513	48	TGTAGAAAGCCATGCCTTCAC
miR167	49	TGAGCTCCAGCATGACGT
miR822	15	TGACGGGATGCAATGCACATG
miR1212	274	CGTGGACAGCATACAAGTGAG
miR919	37	TCTCGGAAGACATCGCGCAT
miR1147	36	TCTCGGCCGAGCTCTGCACGA
miR906	61	CGGTGGGATGGGCGTATCGC
miR851	29	TCTCGGTCGCGTCGGCACAAG
miR1157	111	TACTGGAGCGGGACCGGTG
miR1048	213	TGAAGATGATGCAGACGAC
miR896	952	GTCTGTGGCCGAGCGGTTAAGG
miR1158	5448	ACTTGAAGGAGGCACTGGA
miR172	18	TGACTCGTGTGATGCTGCACC
miR910	125	AGCGGCGCTCGGGCTGACGC
miR1115	35	TCACCAAGAGTACCTGGCGCA
miR1040	146	TGAACCTAATGAACGATGTC
miR415	5	TAAAGAACAGAGCACGAGCAG
miR826	761	TAGTCGAGTTCTTGGATACGG
miR1042	403	GCGGCAGGAACAAGAAGG
miR779	13	TCTGTGATGTTGACTGCTCAT
miR950	29	TCAGGTCCTCGGGCGTTA
miR1166	68	TGGACATCACAGGCCCTGAGG
miR395	10	TAGAAGCGTTTGGGGCAAC
miR858	80	TTTCTGTTTCGTCGACCTT
miR1024	9	GTCTGGTTGGATTAGGCCAC
miR1033	38	TGGCGGTCGATGGGCACT
miR1037	482	CCTTATTGGATTGGATGG
miR824	111	TGACCGGTTTGTGAGCAGGGA
miR1214	33	TACTCATGTAGACCTCGCGGCC
miR1105	61	TTCGGATTGTGAAGACGCT
miR820	63	TCTGCGTGTAGGATGGACCAG
miR948	21	TCGACTCGTTGGGATCCGG
miR834	2752	TGGACAGTGGCGTGGTAA
miR1060	196	TTTTTCTAGGATTAACACC
miR1858	607	AGAGGAGGACGCAGGGGG
miR477	296	TTCTCGTCAAAGGCTCCA
miR398	69	GGCTATCTGAGAACACGGA
miR1508	42	TAGAAAGGGAAAAAGCATT
miR1028	23	TGACATTGTAGGCAACGTTGC
miR1151	1332	ACGAGGAGTGGGACCCGGTA
miR2098	792	TCCTGGAGGCGGACGATG
miR1168	186	TTGGACAAGGCCAACCGAG
miR917	76	TTCACGGTTCTGGTCGAG
miR397	137	TGTTGAGGGCTATCGTTGATG
miR162	2	TCGATCTCTCTGCATCCAG
miR1098	16	TGGGACGTATGTGCTGGAAAT
miR865	19	ATCATTTGGACTAATTGG
miR1050	21	TGACCACCTGATTGCCGGCC
miR418	94	TAATGTGCGGATGAAAATGAC
miR952	22	AACTGTAGAACTGCCATTGAT
miR844	15	TGGATGATTGCTTATACT
miR2086	3	GACAATGAATTCGACTGGAA
miR1223	13	TTTTGATATGCACCTCTG
miR1152	17	TCAAGAAGGGCGCGGACTTGA
miR854	37	GAGAGGTAGGGCATGAGGAG
miR1309	12	TGACGGCGCTTTTGAAGGA
miR531	318	CCCGCCGAGGTCGTGCCG
miR900	16	TGAGTTCTGTGCACCTGGGAG
miR1919	348	ACGAGAGCACGGTGAAGG
miR1093	22	TGGACGTGTTTGCCAAGA
miR1430	20	TGGGAGACGTTCCTGGCTGAG
miR1061	225	TCTAGTCAATAGAATAATG
miR473	1242	ATCTCGGTCAGGCTTCCA
miR1023	42	GAGAATTGGAGGGGTGCAC
miR912	4	TGGAAGATCCCAGACAAGGC
miR898	206	CTAGGCAGTCAGAGGCGATA
miR1428	12	TAAGACAAGCCATGATTCGA
miR1137	362	TAGTACACCGTTGATGTTCATC
miR482	4	TCATCCCTCTCCTCCCTG
miR416	34	TTTTGTCGTACACTGTGCA
miR2091	153	TCGAGGACGCCGAGGAGGAGG
miR2102	8	AGGGCCAAGCCGGAGCCGCCAC
miR168	139	TGATTGGTGCAGACGAGAC
miR1131	195	TAGGACCGGTTGGGCAACC
miR835	15	TGGAGAAACACGGAGAGAAAG
miR1094	30	TCACTTCTCCGTCGACAGCA
miR1140	585	ACGCCTACAATCAGTCGGAGC
miR530	30	ATGGCAAGGCAATGCAAC
miR1511	463	AACCAGGCTCCGTAACTG
miR1444	8	TCCAATTCGTCAACGTTA
miR1092	9	TGCGCGGGAACTGCATTGGTGTT
miR839	1	TTACCCAACGTTTCATCGTTCC
miR845	4	TACTCTGATCCCAATCGATGA
miR1044	57	GCACAAAGAGGACTACACAAC
miR1034	10	TTCCTGTGGCAGCTGCTTGCT
miR439	9	TCTCAACCGCAGTTGTTCCGA
miR1534	1	TATTCTGGTACATAGTCAAT
miR1445	1	TCCGCGTTAGTCTAGAAAAA
miR1171	45	TGGAGTGGAAGAGGGAGTGG
miR2108	6215	TAATGTTCGTGCTTGTCGG
miR159	52	CTGGGGGACGGGAGCTCGCT
miR444	11	TGCAGTGTTGCCCAAGCGT
miR1113	2	TGAAGTCAAAAGTAGCCT
miR1217	138	ATTTGAAGCTGATCGTCAG
miR1441	84	GCCTGATGTCGGAAGAAGGTT
miR869	53	TCTGTTGTGGAGTAGTTGA
miR1143	14	AAGGACGTCACCCTCACGGG
miR1083	54	TAGCTGGAATAGCACGGT
miR1043	31	CTCGTCGACTTCATCGTGCA
miR160	4	TGCCTTGACTCCTGAATGCCC
miR1104	4	TGCAACTGTTCTTTCCTTC
miR1847	122	TAGCGTTTGCTGTAGTGGCAC
miR533	1176	CTCAGACAGGTGCTGCATGGCTGTC
miR1150	47	TGGCTGCGCGACTGGGGCACGA
miR842	7	TCATGGTCAGGATCCAGCATC
miR1520	33899	ATCAGAACTGGTACGGACAA
miR420	155	TCAACTAAACGGAAATGA
miR2079	245	AGGTGATGTTCGATGACGC
miR1030	17	TCGGCACTGCACCCGCCACCA
miR1051	978	GATCAACTCGAACAGGAAGA
miR905	18	AGGACGACCTGGGTATGGCACC
miR1431	21	TTTGGAGTTGGCCACTTC
miR1164	107	TGGTCAACAGGACCAAGTCGGCTT
miR1146	728	ACTGGTCCGTCGGGAAGT
miR1156	1	TGCACCTGGGCTTCAGGCACC
miR1524	88	CGAAGCCCGAGGAAGAACGTCC
miR401	47	GAAAATGGTCGTCGACCGCA
miR777	1	TACGCTTGGTTTCGTAGCTC
miR1517	3	AGCTCTTGGTCAATGTCTCAAC
miR916	587	CAAGAGGTCGTCGGTTCGATC
miR1100	17	TGGACGGAAGAACCCCCTC
miR911	6	ACAATTTTGTCGGCCATTT
miR1066	10	ACATGCTTGCAGACGGTGGTTC
miR1507	10066	GAGTATGATGGGAACCGAAAGAT
miR1091	41	CGGCAGTGAGGGAGAGTT
miR1886	44	TGGAGAAGGACGATGAAACC
miR391	12	TTCCGGAGAGATCGCGCCT
miR909	18	TGCAGGGTCAGTTGGCATG
miR390	17	GAGCAGGAGGTGATAGCCC
miR1222	6	TTGGAGAGTTCATGGCATA
miR1535	101	CTTGTTGTCGCTGATGTC
miR1220	16	TCCGGTGTAGGAAGATAGA
miR394	5	TTCGGCATTGTGTCCACCACAC
miR1111	7	CGCCATGACGAAGAGACCAG
miR474	293	CAAAGTTTTTGGGTTCTGGGGG
miR1848	159	CCTCGCCGGGCGGCTGCT
miR1851	73	CGTACGGGATGGCATCTCTTGGC
miR1855	351	ACCATGGAGAGACAAGAGA
miR1085	140	TTGATATGTTTGGATGGC
miR1154	73	CGCCTGTGCTGACGACTGAG
miR1868	118	GACGGAAACGAGCGAGGCAGCCA
miR947	229	CATCGGAACTGTTACGCGTATC
miR815	72	AGGGGGATTGGAGATGGG
miR843	82	TTAGGTCGGCGTCATGGA
miR536	6	TCATGTCAAGTTGGGCATC
miR1082	66	GCTTGGCCGGCTGGGCGGG
miR1521	106	TGTTAATCTGAAAATCTTGA
miR1526	155	CGCGGTTAAGAGGAAAATGAAGAA
miR1127	837	GCCTTGTTCGGAATTACT
miR2109	2	TGCTGAGTGCTCTCGCCTCTA
miR1064	38	GTGGTGATTATCATCTCTGAGGTTC
miR2089	18	CGGATTGGTGAAAGGCAAAA
miR165	789	TCGGACTAGGTGCATCCCC
miR396	6	TACCACGGCTTTCTGATGAAC
miR1062	6	TCCCTCACCGTGGTGTCGGCAC
miR1047	10	TGATTATGCGATGACTGGTTG
miR2084	546	CCTGATGGTCTGGATTGTCGA
miR1039	31	TGGGGATGACGGGCTCAGGACC
miR1071	12	GCGCAATCCCGAAGGCTGAG
miR2099	385	ACAAAGTTGACGTTATTC
miR894	13	CTTGCTACGTCGGCTTCACC
miR863	48	TCTGAGAGCAACAGCCATAGT
miR1170	77	TGTCCATCGGAGTTGCAG
miR1857	33	TGGTTTTTTGGGCTGACG
miR1169	39	TGAGGATGTGCTTGCTTGACT
miR1108	2	TGAGTGAGAGACCCTATCCCC
miR1432	371	ACAGGACGACGACACCGAC
miR1049	44	TCCTCGTCGCAAACAGTCT
miR817	30	TCCGACTTGTGCGCCCGATTGA
miR1159	4	TGCCACAGCTGCCGATGACCG
miR1861	4320	TTGGTCTTGAGGCAGGTATGG
miR1510	409	CGGAGGAAAGGAAATCAAC
miR1165	2	TACCGGTACGAGCGTCCGTCG
miR908	14	ACAACGTCATAAGGCGAG
miR1533	12	ATAAGGAAAAATAAAATGG
miR1102	37	ACTATCGCAGCGTCAAGGA
miR1124	13	GAGGACGTGTAGAGCCAGTCCC
miR1153	1259	ACTGCTGCAGCAACTGACACG
miR1110	31	GTGGGGCCGTGGTCAGGGA
miR1088	5	CTAGAGAAAGAGACACGCA
miR2055	26	TTCCCGTTGGGACGGTGGTTTC
miR1865	11	GTTATGTGATGGTGATCTCGAC
miR1155	57	TGGCCTGGGACGAGGAAGGAGC
