# Supplementary material for: Identification of miRNA from Porphyra yezoensis by High-Throughput Sequencing and Bioinformatics Analysis
Source: PLoS One. 2010 May 19;5(5):e10698. doi: 10.1371/journal.pone.0010698 (PMC2873431; doi:10.1371/journal.pone.0010698)
Supplement: Table S2 — Evolutionary conservation of known P. yezoensis miRNAs in other plants. P. yezoensis miRNAs are orthologs of known miRNAs from other plants is indicated with “*”. (0.05 MB XLS) [file pone.0010698.s002.xls]

## Sheet: Sheet1
miRNA_name	Chlamydomonas reinhardtii	Physcomitrella patens	Selaginella moellendorffii	Oryza sativa	Arabidopsis thaliana	Glycine max	Populus trichocarpa	Triticum aestivum	Brassica napus	Medicago truncatula	Solanum lycopersicum	Brassica oleracea	Saccharum officinarum	Vitis vinifera	Zea mays	Sorghum bicolor	Gossypium hirsutum	Pinus taeda
miR1158	*
miR918	*
miR1161	*
miR902	*
miR1151	*
miR1153	*
miR533	*
miR1051	*
miR896	*
miR1146	*
miR916	*
miR2084	*
miR1037	*
miR1162	*
miR1144	*
miR1042	*
miR1861	*			*
miR528	*			*
miR1318	*			*
miR2098	*			*
miR1858	*			*
miR1846	*			*
miR2099	*			*
miR1432	*			*
miR834	*				*
miR165	*				*
miR826	*				*
miR157	*				*
miR832	*				*
miR1520	*					*
miR2108	*					*
miR1511	*					*
miR1507	*									*
miR473	*						*
miR1127	*							*
miR1140	*								*
miR1510	*									*
miR419	*			*	*
miR414	*			*	*
miR171	*			*	*	*					*			*	*			*
miR535	*													*
miR907		*
miR477		*
miR1216		*
miR1212		*
miR1163		*
miR1077		*
miR2079		*
miR947		*																*
miR1061		*
miR1048		*
miR898		*
miR1060		*
miR893		*
miR1168		*
miR913		*
miR1026		*
miR1160		*
miR1172		*
miR408		*
miR1040		*
miR1085		*
miR1221		*
miR1217		*
miR1149		*
miR910		*
miR1157		*
miR1164		*
miR1131		*						*
miR1526		*				*
miR474		*					*
miR1521		*				*
miR1535		*				*
miR1524		*				*
miR1855		*		*
miR531		*		*
miR2094		*		*
miR1848		*		*
miR2091		*		*
miR1427		*		*
miR1847		*		*
miR1868		*		*
miR529		*		*
miR1441		*		*
miR420		*			*
miR780		*			*
miR824		*			*
miR1919		*									*
miR1137		*	*					*
miR418		*		*	*
miR166		*		*			*							*	*			*
miR168		*		*	*								*
miR164		*		*	*		*									*
miR397		*		*	*		*		*		*
miR319		*	*	*	*	*	*			*				*				*
miR1170			*
miR917			*
miR1154			*
miR1166			*
miR1082			*
miR906			*
miR1105			*
miR951			*															*
miR1044			*
miR1155			*
miR398			*		*							*
miR1851			*	*
miR815			*	*
miR2092			*	*
miR820			*	*
miR843			*		*
miR858			*		*
miR156			*	*	*		*		*					*	*		*	*
miR399			*	*	*		*	*		*					*
miR169			*	*	*	*	*		*					*	*
miR1083
miR869					*
miR159				*		*	*											*
miR167				*	*		*		*					*
miR1513						*
miR863					*
miR1150
miR401					*
miR1171
miR1145
miR161					*				*
miR1886					*
miR1049
miR1508						*
miR1023
miR1091
miR1169
miR1033
miR1064
miR919
miR854					*
miR1102
miR1147
miR1115
miR1433				*
miR416				*
miR1214
miR1857				*
miR1043
miR1039
miR1110
miR1094
miR530				*			*
miR817				*
miR851					*
miR950																		*
miR2055				*
miR1028
miR952																		*
miR1093
miR948																		*
miR1050
miR1431				*
miR1430				*
miR865					*
miR172				*	*		*								*
miR905
miR909
miR2089										*
miR1152
miR1030
miR1100
miR390						*
miR1098
miR900
miR1220
miR822					*
miR844					*
miR835					*
miR1143
miR908
miR779					*
miR1223
miR894
miR1124								*
miR1309																		*
miR1428				*
miR391					*
miR1071
miR1533						*
miR444				*
miR1865				*
miR395				*			*			*				*
miR1034
miR1066
miR1047
miR1024
miR1092
miR439				*
miR2102				*
miR1444							*
miR842					*
miR1111
miR911
miR1222
miR536
miR396							*							*
miR1062
miR415				*	*
miR394					*
miR1088
miR912
miR482																		*
miR845														*
miR160				*
miR1104
miR1159
miR2086										*
miR1517						*
miR162					*
miR1113
miR2109						*
miR1108
miR1165
miR839					*
miR1534					*	*
miR1445							*
miR1156
miR777					*
